# Supplementary material for: Enigmatic Orthology Relationships between Hox Clusters of the African Butterfly Fish and Other Teleosts Following Ancient Whole-Genome Duplication
Source: Mol Biol Evol. 2014 Jun 27;31(10):2592–611. doi: 10.1093/molbev/msu202 (PMC4166920; doi:10.1093/molbev/msu202)
Supplement: Supplementary Data [file supp_msu202_SI_TablesS1_S2_S3_S4_S5.xlsx]

## Sheet: S1
Library	n BACs	n sequences	total length (bp)	min length (bp)	max length (bp)	mean length (bp)	%GC	Estimated BAC Coverage	% Aligned Reads
E (Single-End)	10	111427	41626828	30	1007	373.58	44.3	30.16 X	98.22
G (3kb Paired-End)	58	261570	66092114	40	1038	252.67	41.54	8.26 X	91.45
Table S1: Pantodon BAC 454 Sequencing Statistics

## Sheet: S2
Newbler Assembly Output	n	N50 (bp)	mean (bp)	total length (bp)
Large Contigs (>500bp)	5250	2477	1753	9204834
Scaffolded Contigs	2794	3282	2616	7310703
Scaffolds	251	81936	36435	9145368
Table S2: Pantodon BAC Assembly Statistics

## Sheet: S3
		Local MG94 (free branch ratio, single site ratio)			Branch-site REL MG94 (free branch ratio, 3 site ratio categories)
Gene	Node	ω	dN	dS	average ω	ω+	q+	LRT	p	p (corr)
hoxa2	Tel a/x	0.212505	0.0588	0.2767	0.222573	1188.05	0.0444181	20.0216	3.8286e-06	0.000156972
	Tel b	0.0564399	0.0039	0.0691	0.0488768	1.21568	0	0	1	1
hoxa9	Tel a/x	1.43259	0.183523	0.128106	0.555464	58.0113	0.141423	6.53446	0.00529023	0.216899
	Tel b	0.198711	0.132012	0.664343	0.33133	3.31521	0.174603	1.84881	0.0869609	1
hoxa10	Tel a/x	0.102824	0.0381923	0.371433	0.148328	8444.52	0.0141785	4.00484	0.0226849	0.862027
	Tel b	0.193993	0.00906482	0.0467275	0.130036	1.3154	0	0	1	1
hoxa11	Tel a/x	0.284982	0.046612	0.163561	0.230693	10000	0.0304475	8.46542	0.00180981	0.0760118
	Tel b	∞	0.0341211	0	10	10000	0.0923922	7.38577	0.0032871	0.128197
hoxa13	Tel a/x	0.0340704	0.0292059	0.857221	0.0372614	0.415779	0	0	1	1
	Tel b	∞	0.0187201	0	10	10000	1	0.328994	0.283126	1
hoxb1	Tel a	0.0448416	0.00837654	0.186803	0.0255302	2.39831	0	0	1	1
	Tel b/y	∞	0.0443528	0	10	10000	0.0930526	7.11315	0.00382604	0.145389
hoxb3	Tel a/x	∞	0.01541	0	0.26473	33.542	0.019846	7.37897	0.00329954	0.122083
	Tel b/y	0.104362	0.0267926	0.256728	0.210763	0.796879	0	0	1	1
hoxb5	Tel a/x	0.178669	0.0142983	0.0800268	0.148548	1.12906	0	0	1	1
	Tel b/y	0.403066	0.0185611	0.0460498	0.480745	0.718503	1	0	1	1
hoxb6	Tel a/x	∞	0.03077	0	0.269436	0.718153	0	0	1	1
	Tel b/y	0.169875	0.0160105	0.0942488	0.602623	159.365	0.0107881	2.886	0.0446763	1
hoxb8	Tel a/x	0.376758	0.03054	0.08106	0.0882602	1806.22	0.00833693	3.92361	0.0238063	0.7618
	Tel b/y	0	0	0.0104704	10	4.56532	0.981575	-0.00318588	0.5	1
hoxc4	Tel a/x	0.233817	0.0157507	0.0673635	0.222658	1.51082	0	0	1	1
	Tel b	6.68135	0.0142155	0.00212764	10	10000	1	0.0202732	0.443388	1
hoxc5	Tel a/x	∞	0.0338109	0	0.762997	1.2862	0	0	1	1
	Tel b	∞	0.0221765	0	10	10000	1	-0.0269967	0.5	1
hoxc6	Tel a/x	∞	0.0175627	0	10	10000	1	0.136076	0.356107	1
	Tel b	∞	0.0136539	0	10	10000	1	0.28772	0.295843	1
hoxc8	Tel a/x	0.0212749	0.0014126	0.0663974	0.0233946	1.29127	0	0	1	1
	Tel b	0.125853	0.0160005	0.127136	8.31879	8.29378	1	0.00964415	0.460885	1
hoxc9	Tel a/x	∞	0.0064811	0	10	10000	1	0.150502	0.349028	1
	Tel b	0.303817	0.0216008	0.071098	0.337638	1.34476	0	0	1	1
hoxc10	Tel a/x	0.213239	0.019052	0.0893459	0.245442	4.42525	0.0342639	0.0111356	0.45798	1
	Tel b	0.520227	0.115429	0.221882	0.834626	1166.53	0.0498152	6.52905	0.00530633	0.153884
hoxc11	Tel a/x	0.148293	0.0102741	0.0692823	0.251181	0.320619	0.41729	0	1	1
	Tel b	0.652343	0.0123923	0.0189966	0.179516	0.0960393	0.066569	0	1	1
hoxc12	Tel a/x	0.048618	0.0124591	0.256265	0.0433077	0.0670653	1	0	1	1
	Tel b	∞	0.0130675	0	10	10000	0.0368243	3.63108	0.0283551	0.850652
hoxc13	Tel a/x	0.0317985	0.0042292	0.133	0.0376918	0.240221	0	0	1	1
	Tel b	∞	0.0110785	0	10	10000	1	0.281265	0.297937	1
hoxd4	Tel a/x	∞	0.0054	0	10	67.7142	0.99882	-0.0139054	0.5	1
	Tel b	∞	0.0517379	0	10	10000	0.106306	0.968843	0.162484	1
hoxd9	Tel a/x	0.129314	0.0236308	0.18274	0.143127	0.214855	0	0	1	1
	Tel b	∞	0.0203562	0	10	10000	0.0766995	1.18551	0.138119	1
hoxd11	Tel a/x	0.10067	0.0180629	0.179427	0.103806	0.131648	0	0	1	1
	Tel b	0.0208811	0.00947157	0.453595	0.0426893	0.955271	0	0	1	1
Table S3: Tests of positive selection on the proximate post-TGD branches of individual Hox gene under an osteoglossomorph-inclusive TGD model.

## Sheet: S4
	Topology A		Topology B		Topology O
	AU	δx	AU	δx	AU	δx
hoxax	1	best	2 x 10-4	119.4	2 x 10-4	119.4
hoxbx	0.96	best	0.07	23.21	0.02	23.8
hoxby	0.45	2	0.61	best	0.37	3.8
hoxcx	0.96	best	0.07	10.4	0.05	10.8
hoxdx	0.49	0.2	0.28	0.4	0.61	best
Table S4: Approximately Unbiased (AU) likelihood ratio test for alternative concatenated Hox cluster topologies.

## Sheet: S5
	CNE Number	Total CNE Length (bp)	Average CNE Length (bp)
C. milli HoxA vs:
Homo sapiens HoxA	42	7595	180
Latimeria menadoensis HoxA	57	11594	203
Pantodon bucholzi hoxax	21	3418	162
Danio rerio hoxaa	10	1450	145
Danio rerio hoxab	6	932	155
Gasterosteus aculeatus hoxaa	21	3247	154
Gasterosteus aculeatus hoxab	3	466	155
Oryzias latipes hoxaa	16	2653	165
Oryzias latipes hoxab	0	0	0
Tetraodon nigroviridis hoxaa	17	2656	156
Tetraodon nigroviridis hoxab	2	324	162
Takifugu rubripes hoxaa	19	3000	157
Takifugu rubripes hoxab	3	488	162
	CNE Number	Total CNE Length (bp)	Average CNE Length (bp)
C. milli HoxB vs:
Homo sapiens HoxB	18	3194	177
Latimeria menadoensis HoxB	50	9555	191
Pantodon bucholzi hoxbx	14	2385	170
Pantodon bucholzi hoxby	15	2797	186
Danio rerio hoxba	26	4235	162
Danio rerio hoxbb	4	778	194
Gasterosteus aculeatus hoxba	8	1032	129
Gasterosteus aculeatus hoxbb	3	541	180
Oryzias latipes hoxba	4	596	149
Oryzias latipes hoxbb	2	377	188
Tetraodon nigroviridis hoxba	8	1066	133
Tetraodon nigroviridis hoxbb	3	497	165
Takifugu rubripes hoxba	12	1533	127
Takifugu rubripes hoxbb	2	368	184
	CNE Number	Total CNE Length (bp)	Average CNE Length (bp)
C. milli HoxC vs:
Homo sapiens HoxC	11	2072	188
Latimeria menadoensis HoxC	23	4334	188
Pantodon bucholzi hoxcx	13	2048	157
Danio rerio hoxca	10	1871	187
Danio rerio hoxcb	3	510	170
Gasterosteus aculeatus hoxca	9	1600	177
Oryzias latipes hoxca	9	1602	178
Tetraodon nigroviridis hoxca	9	1513	168
Takifugu rubripes hoxca	12	1883	156
	CNE Number	Total CNE Length (bp)	Average CNE Length (bp)
C. milli HoxD vs:
Homo sapiens HoxD	46	9962	216
Latimeria menadoensis HoxD	48	11484	239
Pantodon bucholzi hoxdx	34	5984	176
Danio rerio hoxda	32	6372	199
Gasterosteus aculeatus hoxda	31	6052	195
Gasterosteus aculeatus hoxdb	2	239	119
Oryzias latipes hoxda	20	3296	164
Oryzias latipes hoxdb	5	572	114
Tetraodon nigroviridis hoxda	19	3894	204
Tetraodon nigroviridis hoxdb	2	260	130
Takifugu rubripes hoxda	28	5294	189
Takifugu rubripes hoxdb	3	396	132
Table S5: Summary of ancient CNE number, total length of conserved sequence, and average
length in Pantodon and other vertebrate Hox clusters.
